# Supplementary material for: Yield, NNS and prevalence of screening for DM and hypertension among pulmonary tuberculosis index cases and contacts through single time screening: A contact tracing-based study
Source: PLoS One. 2022 Jan 28;17(1):e0263308. doi: 10.1371/journal.pone.0263308 (PMC8797235; doi:10.1371/journal.pone.0263308)
Supplement: S1 Data — (XLSX) [file pone.0263308.s004.xlsx]

## Sheet: Sheet1
S1 Data. Original data for study on yield, NNS and prevalence of screening for diabetes and hypertension (NNS: Number needed to screen)
Record no.	Group	Age	Gender	Education	Occupation	Marriage	Monthly Income (Chinese Yuan)	Diabetes mellitus	Hypertension	Pre-diabetes	Pre-hypertension	Count.no
1	contact	15year~	female	university and above	clerk	single	0~	FALSE	FALSE	FALSE	FALSE	1
2	patient	15year~	female	middle school	student	single	0~	FALSE	FALSE	FALSE	FALSE	19
3	contact	15year~	female	middle school	student	single	0~	FALSE	FALSE	FALSE	FALSE	8
4	patient	15year~	male	middle school	student	single	0~	FALSE	FALSE	FALSE	FALSE	12
5	contact	15year~	male	middle school	student	single	0~	FALSE	FALSE	FALSE	FALSE	6
6	patient	60year~	male	middle school	student	single	0~	FALSE	FALSE	FALSE	FALSE	1
7	patient	15year~	female	university and above	student	single	0~	FALSE	FALSE	FALSE	FALSE	5
8	contact	15year~	female	university and above	student	single	0~	FALSE	FALSE	FALSE	FALSE	2
9	patient	60year~	female	<= primary	peasant	single	0~	FALSE	FALSE	FALSE	FALSE	1
10	patient	15year~	male	<= primary	peasant	single	0~	FALSE	FALSE	FALSE	FALSE	1
11	patient	35year~	male	<= primary	peasant	single	0~	FALSE	FALSE	FALSE	FALSE	5
12	patient	60year~	male	<= primary	peasant	single	0~	FALSE	FALSE	FALSE	FALSE	1
13	contact	60year~	male	<= primary	peasant	single	0~	FALSE	FALSE	FALSE	FALSE	1
14	patient	15year~	female	middle school	peasant	single	0~	FALSE	FALSE	FALSE	FALSE	1
15	contact	15year~	female	middle school	peasant	single	0~	FALSE	FALSE	FALSE	FALSE	1
16	patient	15year~	male	middle school	peasant	single	0~	FALSE	FALSE	FALSE	FALSE	7
17	contact	15year~	male	middle school	peasant	single	0~	FALSE	FALSE	FALSE	FALSE	5
18	contact	35year~	male	middle school	peasant	single	0~	FALSE	FALSE	FALSE	FALSE	1
19	patient	35year~	male	<= primary	migrant-labor	single	0~	FALSE	FALSE	FALSE	FALSE	2
20	patient	15year~	female	middle school	migrant-labor	single	0~	FALSE	FALSE	FALSE	FALSE	4
21	contact	15year~	female	middle school	migrant-labor	single	0~	FALSE	FALSE	FALSE	FALSE	2
22	patient	15year~	male	middle school	migrant-labor	single	0~	FALSE	FALSE	FALSE	FALSE	7
23	patient	35year~	male	middle school	migrant-labor	single	0~	FALSE	FALSE	FALSE	FALSE	1
24	patient	15year~	female	university and above	migrant-labor	single	0~	FALSE	FALSE	FALSE	FALSE	2
25	contact	15year~	female	university and above	migrant-labor	single	0~	FALSE	FALSE	FALSE	FALSE	1
26	patient	15year~	male	university and above	migrant-labor	single	0~	FALSE	FALSE	FALSE	FALSE	5
27	contact	15year~	male	university and above	migrant-labor	single	0~	FALSE	FALSE	FALSE	FALSE	1
28	contact	15year~	female	<= primary	peasant	normal-marriage	0~	FALSE	FALSE	FALSE	FALSE	3
29	patient	35year~	female	<= primary	peasant	normal-marriage	0~	FALSE	FALSE	FALSE	FALSE	12
30	contact	35year~	female	<= primary	peasant	normal-marriage	0~	FALSE	FALSE	FALSE	FALSE	42
31	patient	60year~	female	<= primary	peasant	normal-marriage	0~	FALSE	FALSE	FALSE	FALSE	14
32	contact	60year~	female	<= primary	peasant	normal-marriage	0~	FALSE	FALSE	FALSE	FALSE	21
33	patient	15year~	male	<= primary	peasant	normal-marriage	0~	FALSE	FALSE	FALSE	FALSE	1
34	contact	15year~	male	<= primary	peasant	normal-marriage	0~	FALSE	FALSE	FALSE	FALSE	2
35	patient	35year~	male	<= primary	peasant	normal-marriage	0~	FALSE	FALSE	FALSE	FALSE	15
36	contact	35year~	male	<= primary	peasant	normal-marriage	0~	FALSE	FALSE	FALSE	FALSE	12
37	patient	60year~	male	<= primary	peasant	normal-marriage	0~	FALSE	FALSE	FALSE	FALSE	20
38	contact	60year~	male	<= primary	peasant	normal-marriage	0~	FALSE	FALSE	FALSE	FALSE	9
39	patient	15year~	female	middle school	peasant	normal-marriage	0~	FALSE	FALSE	FALSE	FALSE	2
40	contact	15year~	female	middle school	peasant	normal-marriage	0~	FALSE	FALSE	FALSE	FALSE	4
41	patient	35year~	female	middle school	peasant	normal-marriage	0~	FALSE	FALSE	FALSE	FALSE	3
42	contact	35year~	female	middle school	peasant	normal-marriage	0~	FALSE	FALSE	FALSE	FALSE	6
43	contact	60year~	female	middle school	peasant	normal-marriage	0~	FALSE	FALSE	FALSE	FALSE	1
44	patient	15year~	male	middle school	peasant	normal-marriage	0~	FALSE	FALSE	FALSE	FALSE	2
45	contact	15year~	male	middle school	peasant	normal-marriage	0~	FALSE	FALSE	FALSE	FALSE	1
46	patient	35year~	male	middle school	peasant	normal-marriage	0~	FALSE	FALSE	FALSE	FALSE	6
47	contact	35year~	male	middle school	peasant	normal-marriage	0~	FALSE	FALSE	FALSE	FALSE	2
48	contact	15year~	female	<= primary	migrant-labor	normal-marriage	0~	FALSE	FALSE	FALSE	FALSE	1
49	contact	35year~	female	<= primary	migrant-labor	normal-marriage	0~	FALSE	FALSE	FALSE	FALSE	1
50	patient	15year~	male	<= primary	migrant-labor	normal-marriage	0~	FALSE	FALSE	FALSE	FALSE	1
51	patient	35year~	male	<= primary	migrant-labor	normal-marriage	0~	FALSE	FALSE	FALSE	FALSE	1
52	patient	60year~	male	<= primary	migrant-labor	normal-marriage	0~	FALSE	FALSE	FALSE	FALSE	3
53	patient	15year~	female	middle school	migrant-labor	normal-marriage	0~	FALSE	FALSE	FALSE	FALSE	6
54	contact	15year~	female	middle school	migrant-labor	normal-marriage	0~	FALSE	FALSE	FALSE	FALSE	9
55	patient	35year~	female	middle school	migrant-labor	normal-marriage	0~	FALSE	FALSE	FALSE	FALSE	4
56	contact	35year~	female	middle school	migrant-labor	normal-marriage	0~	FALSE	FALSE	FALSE	FALSE	7
57	contact	60year~	female	middle school	migrant-labor	normal-marriage	0~	FALSE	FALSE	FALSE	FALSE	1
58	patient	35year~	male	middle school	migrant-labor	normal-marriage	0~	FALSE	FALSE	FALSE	FALSE	1
59	contact	35year~	male	middle school	migrant-labor	normal-marriage	0~	FALSE	FALSE	FALSE	FALSE	1
60	contact	15year~	male	<= primary	student	abnormal-marriage	0~	FALSE	FALSE	FALSE	FALSE	1
61	patient	15year~	female	middle school	student	abnormal-marriage	0~	FALSE	FALSE	FALSE	FALSE	1
62	patient	60year~	female	<= primary	peasant	abnormal-marriage	0~	FALSE	FALSE	FALSE	FALSE	3
63	contact	60year~	female	<= primary	peasant	abnormal-marriage	0~	FALSE	FALSE	FALSE	FALSE	1
64	patient	35year~	male	<= primary	peasant	abnormal-marriage	0~	FALSE	FALSE	FALSE	FALSE	3
65	patient	60year~	male	<= primary	peasant	abnormal-marriage	0~	FALSE	FALSE	FALSE	FALSE	2
66	contact	60year~	male	<= primary	peasant	abnormal-marriage	0~	FALSE	FALSE	FALSE	FALSE	1
67	contact	60year~	female	middle school	migrant-labor	abnormal-marriage	0~	FALSE	FALSE	FALSE	FALSE	1
68	patient	15year~	male	university and above	clerk	single	1000~	FALSE	FALSE	FALSE	FALSE	1
69	contact	15year~	female	middle school	student	single	1000~	FALSE	FALSE	FALSE	FALSE	2
70	contact	15year~	male	middle school	student	single	1000~	FALSE	FALSE	FALSE	FALSE	1
71	patient	15year~	male	<= primary	peasant	single	1000~	FALSE	FALSE	FALSE	FALSE	2
72	patient	35year~	male	<= primary	peasant	single	1000~	FALSE	FALSE	FALSE	FALSE	2
73	patient	60year~	male	<= primary	peasant	single	1000~	FALSE	FALSE	FALSE	FALSE	1
74	patient	15year~	male	middle school	peasant	single	1000~	FALSE	FALSE	FALSE	FALSE	3
75	contact	15year~	male	middle school	peasant	single	1000~	FALSE	FALSE	FALSE	FALSE	6
76	patient	15year~	male	university and above	peasant	single	1000~	FALSE	FALSE	FALSE	FALSE	1
77	patient	35year~	female	<= primary	migrant-labor	single	1000~	FALSE	FALSE	FALSE	FALSE	1
78	patient	35year~	male	<= primary	migrant-labor	single	1000~	FALSE	FALSE	FALSE	FALSE	1
79	patient	15year~	female	middle school	migrant-labor	single	1000~	FALSE	FALSE	FALSE	FALSE	5
80	contact	15year~	female	middle school	migrant-labor	single	1000~	FALSE	FALSE	FALSE	FALSE	3
81	patient	15year~	male	middle school	migrant-labor	single	1000~	FALSE	FALSE	FALSE	FALSE	5
82	contact	15year~	male	middle school	migrant-labor	single	1000~	FALSE	FALSE	FALSE	FALSE	2
83	contact	35year~	male	middle school	migrant-labor	single	1000~	FALSE	FALSE	FALSE	FALSE	1
84	patient	15year~	female	university and above	migrant-labor	single	1000~	FALSE	FALSE	FALSE	FALSE	1
85	patient	35year~	male	university and above	migrant-labor	single	1000~	FALSE	FALSE	FALSE	FALSE	1
86	patient	35year~	male	middle school	clerk	normal-marriage	1000~	FALSE	FALSE	FALSE	FALSE	1
87	contact	35year~	female	university and above	clerk	normal-marriage	1000~	FALSE	FALSE	FALSE	FALSE	1
88	contact	15year~	male	university and above	clerk	normal-marriage	1000~	FALSE	FALSE	FALSE	FALSE	1
89	patient	15year~	female	<= primary	peasant	normal-marriage	1000~	FALSE	FALSE	FALSE	FALSE	3
90	contact	15year~	female	<= primary	peasant	normal-marriage	1000~	FALSE	FALSE	FALSE	FALSE	5
91	patient	35year~	female	<= primary	peasant	normal-marriage	1000~	FALSE	FALSE	FALSE	FALSE	7
92	contact	35year~	female	<= primary	peasant	normal-marriage	1000~	FALSE	FALSE	FALSE	FALSE	45
93	patient	60year~	female	<= primary	peasant	normal-marriage	1000~	FALSE	FALSE	FALSE	FALSE	2
94	contact	60year~	female	<= primary	peasant	normal-marriage	1000~	FALSE	FALSE	FALSE	FALSE	10
95	patient	15year~	male	<= primary	peasant	normal-marriage	1000~	FALSE	FALSE	FALSE	FALSE	4
96	patient	35year~	male	<= primary	peasant	normal-marriage	1000~	FALSE	FALSE	FALSE	FALSE	11
97	contact	35year~	male	<= primary	peasant	normal-marriage	1000~	FALSE	FALSE	FALSE	FALSE	23
98	patient	60year~	male	<= primary	peasant	normal-marriage	1000~	FALSE	FALSE	FALSE	FALSE	5
99	contact	60year~	male	<= primary	peasant	normal-marriage	1000~	FALSE	FALSE	FALSE	FALSE	8
100	patient	15year~	female	middle school	peasant	normal-marriage	1000~	FALSE	FALSE	FALSE	FALSE	4
101	contact	15year~	female	middle school	peasant	normal-marriage	1000~	FALSE	FALSE	FALSE	FALSE	12
102	patient	35year~	female	middle school	peasant	normal-marriage	1000~	FALSE	FALSE	FALSE	FALSE	2
103	contact	35year~	female	middle school	peasant	normal-marriage	1000~	FALSE	FALSE	FALSE	FALSE	12
104	contact	60year~	female	middle school	peasant	normal-marriage	1000~	FALSE	FALSE	FALSE	FALSE	1
105	patient	15year~	male	middle school	peasant	normal-marriage	1000~	FALSE	FALSE	FALSE	FALSE	7
106	contact	15year~	male	middle school	peasant	normal-marriage	1000~	FALSE	FALSE	FALSE	FALSE	8
107	patient	35year~	male	middle school	peasant	normal-marriage	1000~	FALSE	FALSE	FALSE	FALSE	8
108	contact	35year~	male	middle school	peasant	normal-marriage	1000~	FALSE	FALSE	FALSE	FALSE	14
109	patient	60year~	male	middle school	peasant	normal-marriage	1000~	FALSE	FALSE	FALSE	FALSE	2
110	contact	60year~	male	middle school	peasant	normal-marriage	1000~	FALSE	FALSE	FALSE	FALSE	2
111	contact	15year~	female	<= primary	migrant-labor	normal-marriage	1000~	FALSE	FALSE	FALSE	FALSE	1
112	patient	35year~	female	<= primary	migrant-labor	normal-marriage	1000~	FALSE	FALSE	FALSE	FALSE	1
113	contact	35year~	female	<= primary	migrant-labor	normal-marriage	1000~	FALSE	FALSE	FALSE	FALSE	4
114	patient	60year~	female	<= primary	migrant-labor	normal-marriage	1000~	FALSE	FALSE	FALSE	FALSE	2
115	contact	60year~	female	<= primary	migrant-labor	normal-marriage	1000~	FALSE	FALSE	FALSE	FALSE	1
116	patient	35year~	male	<= primary	migrant-labor	normal-marriage	1000~	FALSE	FALSE	FALSE	FALSE	1
117	contact	35year~	male	<= primary	migrant-labor	normal-marriage	1000~	FALSE	FALSE	FALSE	FALSE	4
118	patient	15year~	female	middle school	migrant-labor	normal-marriage	1000~	FALSE	FALSE	FALSE	FALSE	3
119	contact	15year~	female	middle school	migrant-labor	normal-marriage	1000~	FALSE	FALSE	FALSE	FALSE	7
120	patient	35year~	female	middle school	migrant-labor	normal-marriage	1000~	FALSE	FALSE	FALSE	FALSE	7
121	contact	35year~	female	middle school	migrant-labor	normal-marriage	1000~	FALSE	FALSE	FALSE	FALSE	17
122	patient	60year~	female	middle school	migrant-labor	normal-marriage	1000~	FALSE	FALSE	FALSE	FALSE	2
123	contact	60year~	female	middle school	migrant-labor	normal-marriage	1000~	FALSE	FALSE	FALSE	FALSE	2
124	patient	15year~	male	middle school	migrant-labor	normal-marriage	1000~	FALSE	FALSE	FALSE	FALSE	1
125	contact	15year~	male	middle school	migrant-labor	normal-marriage	1000~	FALSE	FALSE	FALSE	FALSE	5
126	patient	35year~	male	middle school	migrant-labor	normal-marriage	1000~	FALSE	FALSE	FALSE	FALSE	5
127	contact	35year~	male	middle school	migrant-labor	normal-marriage	1000~	FALSE	FALSE	FALSE	FALSE	7
128	patient	60year~	male	middle school	migrant-labor	normal-marriage	1000~	FALSE	FALSE	FALSE	FALSE	2
129	patient	15year~	female	university and above	migrant-labor	normal-marriage	1000~	FALSE	FALSE	FALSE	FALSE	1
130	contact	15year~	female	university and above	migrant-labor	normal-marriage	1000~	FALSE	FALSE	FALSE	FALSE	1
131	patient	15year~	male	university and above	migrant-labor	normal-marriage	1000~	FALSE	FALSE	FALSE	FALSE	1
132	contact	35year~	male	university and above	migrant-labor	normal-marriage	1000~	FALSE	FALSE	FALSE	FALSE	1
133	contact	35year~	female	<= primary	peasant	abnormal-marriage	1000~	FALSE	FALSE	FALSE	FALSE	1
134	patient	35year~	male	<= primary	peasant	abnormal-marriage	1000~	FALSE	FALSE	FALSE	FALSE	1
135	patient	60year~	male	<= primary	peasant	abnormal-marriage	1000~	FALSE	FALSE	FALSE	FALSE	1
136	patient	15year~	male	middle school	peasant	abnormal-marriage	1000~	FALSE	FALSE	FALSE	FALSE	1
137	contact	35year~	male	middle school	peasant	abnormal-marriage	1000~	FALSE	FALSE	FALSE	FALSE	2
138	contact	60year~	female	<= primary	migrant-labor	abnormal-marriage	1000~	FALSE	FALSE	FALSE	FALSE	1
139	patient	15year~	female	middle school	migrant-labor	abnormal-marriage	1000~	FALSE	FALSE	FALSE	FALSE	3
140	patient	35year~	female	middle school	migrant-labor	abnormal-marriage	1000~	FALSE	FALSE	FALSE	FALSE	2
141	contact	35year~	female	middle school	migrant-labor	abnormal-marriage	1000~	FALSE	FALSE	FALSE	FALSE	2
142	patient	15year~	male	middle school	migrant-labor	abnormal-marriage	1000~	FALSE	FALSE	FALSE	FALSE	1
143	patient	15year~	female	university and above	migrant-labor	abnormal-marriage	1000~	FALSE	FALSE	FALSE	FALSE	3
144	contact	15year~	female	university and above	clerk	single	3000~	FALSE	FALSE	FALSE	FALSE	2
145	patient	15year~	male	university and above	clerk	single	3000~	FALSE	FALSE	FALSE	FALSE	2
146	patient	15year~	female	middle school	student	single	3000~	FALSE	FALSE	FALSE	FALSE	1
147	patient	15year~	male	middle school	student	single	3000~	FALSE	FALSE	FALSE	FALSE	1
148	contact	15year~	male	middle school	student	single	3000~	FALSE	FALSE	FALSE	FALSE	1
149	contact	15year~	male	<= primary	peasant	single	3000~	FALSE	FALSE	FALSE	FALSE	1
150	contact	35year~	male	middle school	peasant	single	3000~	FALSE	FALSE	FALSE	FALSE	1
151	patient	15year~	female	middle school	migrant-labor	single	3000~	FALSE	FALSE	FALSE	FALSE	1
152	contact	15year~	female	middle school	migrant-labor	single	3000~	FALSE	FALSE	FALSE	FALSE	2
153	patient	15year~	male	middle school	migrant-labor	single	3000~	FALSE	FALSE	FALSE	FALSE	4
154	contact	15year~	male	middle school	migrant-labor	single	3000~	FALSE	FALSE	FALSE	FALSE	2
155	patient	15year~	female	university and above	migrant-labor	single	3000~	FALSE	FALSE	FALSE	FALSE	2
156	patient	15year~	male	university and above	migrant-labor	single	3000~	FALSE	FALSE	FALSE	FALSE	2
157	contact	15year~	male	university and above	migrant-labor	single	3000~	FALSE	FALSE	FALSE	FALSE	2
158	contact	15year~	female	middle school	clerk	normal-marriage	3000~	FALSE	FALSE	FALSE	FALSE	1
159	patient	35year~	female	middle school	clerk	normal-marriage	3000~	FALSE	FALSE	FALSE	FALSE	1
160	contact	35year~	female	middle school	clerk	normal-marriage	3000~	FALSE	FALSE	FALSE	FALSE	1
161	contact	35year~	male	middle school	clerk	normal-marriage	3000~	FALSE	FALSE	FALSE	FALSE	1
162	patient	60year~	male	middle school	clerk	normal-marriage	3000~	FALSE	FALSE	FALSE	FALSE	1
163	patient	15year~	female	university and above	clerk	normal-marriage	3000~	FALSE	FALSE	FALSE	FALSE	1
164	contact	15year~	female	university and above	clerk	normal-marriage	3000~	FALSE	FALSE	FALSE	FALSE	3
165	contact	35year~	female	university and above	clerk	normal-marriage	3000~	FALSE	FALSE	FALSE	FALSE	1
166	contact	60year~	female	university and above	clerk	normal-marriage	3000~	FALSE	FALSE	FALSE	FALSE	1
167	patient	15year~	male	university and above	clerk	normal-marriage	3000~	FALSE	FALSE	FALSE	FALSE	2
168	contact	15year~	male	university and above	clerk	normal-marriage	3000~	FALSE	FALSE	FALSE	FALSE	2
169	patient	35year~	male	university and above	clerk	normal-marriage	3000~	FALSE	FALSE	FALSE	FALSE	2
170	contact	35year~	female	<= primary	peasant	normal-marriage	3000~	FALSE	FALSE	FALSE	FALSE	5
171	patient	60year~	female	<= primary	peasant	normal-marriage	3000~	FALSE	FALSE	FALSE	FALSE	1
172	patient	35year~	male	<= primary	peasant	normal-marriage	3000~	FALSE	FALSE	FALSE	FALSE	5
173	contact	35year~	male	<= primary	peasant	normal-marriage	3000~	FALSE	FALSE	FALSE	FALSE	4
174	contact	15year~	female	middle school	peasant	normal-marriage	3000~	FALSE	FALSE	FALSE	FALSE	3
175	contact	35year~	female	middle school	peasant	normal-marriage	3000~	FALSE	FALSE	FALSE	FALSE	3
176	contact	15year~	male	middle school	peasant	normal-marriage	3000~	FALSE	FALSE	FALSE	FALSE	2
177	patient	35year~	male	middle school	peasant	normal-marriage	3000~	FALSE	FALSE	FALSE	FALSE	4
178	contact	35year~	male	middle school	peasant	normal-marriage	3000~	FALSE	FALSE	FALSE	FALSE	6
179	contact	15year~	male	university and above	peasant	normal-marriage	3000~	FALSE	FALSE	FALSE	FALSE	1
180	contact	35year~	male	university and above	peasant	normal-marriage	3000~	FALSE	FALSE	FALSE	FALSE	1
181	patient	35year~	female	<= primary	migrant-labor	normal-marriage	3000~	FALSE	FALSE	FALSE	FALSE	1
182	contact	35year~	female	<= primary	migrant-labor	normal-marriage	3000~	FALSE	FALSE	FALSE	FALSE	3
183	contact	35year~	male	<= primary	migrant-labor	normal-marriage	3000~	FALSE	FALSE	FALSE	FALSE	1
184	patient	15year~	female	middle school	migrant-labor	normal-marriage	3000~	FALSE	FALSE	FALSE	FALSE	4
185	contact	15year~	female	middle school	migrant-labor	normal-marriage	3000~	FALSE	FALSE	FALSE	FALSE	5
186	patient	35year~	female	middle school	migrant-labor	normal-marriage	3000~	FALSE	FALSE	FALSE	FALSE	7
187	contact	35year~	female	middle school	migrant-labor	normal-marriage	3000~	FALSE	FALSE	FALSE	FALSE	8
188	contact	60year~	female	middle school	migrant-labor	normal-marriage	3000~	FALSE	FALSE	FALSE	FALSE	1
189	patient	15year~	male	middle school	migrant-labor	normal-marriage	3000~	FALSE	FALSE	FALSE	FALSE	4
190	contact	15year~	male	middle school	migrant-labor	normal-marriage	3000~	FALSE	FALSE	FALSE	FALSE	10
191	patient	35year~	male	middle school	migrant-labor	normal-marriage	3000~	FALSE	FALSE	FALSE	FALSE	6
192	contact	35year~	male	middle school	migrant-labor	normal-marriage	3000~	FALSE	FALSE	FALSE	FALSE	7
193	patient	60year~	male	middle school	migrant-labor	normal-marriage	3000~	FALSE	FALSE	FALSE	FALSE	2
194	contact	60year~	male	middle school	migrant-labor	normal-marriage	3000~	FALSE	FALSE	FALSE	FALSE	1
195	patient	15year~	female	university and above	migrant-labor	normal-marriage	3000~	FALSE	FALSE	FALSE	FALSE	1
196	contact	15year~	female	university and above	migrant-labor	normal-marriage	3000~	FALSE	FALSE	FALSE	FALSE	8
197	contact	15year~	male	university and above	migrant-labor	normal-marriage	3000~	FALSE	FALSE	FALSE	FALSE	3
198	patient	15year~	female	university and above	clerk	abnormal-marriage	3000~	FALSE	FALSE	FALSE	FALSE	1
199	contact	35year~	male	university and above	clerk	abnormal-marriage	3000~	FALSE	FALSE	FALSE	FALSE	1
200	patient	15year~	male	middle school	migrant-labor	abnormal-marriage	3000~	FALSE	FALSE	FALSE	FALSE	1
201	contact	15year~	female	university and above	migrant-labor	abnormal-marriage	3000~	FALSE	FALSE	FALSE	FALSE	1
202	patient	15year~	female	university and above	clerk	single	5000~	FALSE	FALSE	FALSE	FALSE	1
203	patient	15year~	male	university and above	clerk	single	5000~	FALSE	FALSE	FALSE	FALSE	1
204	patient	15year~	male	middle school	student	single	5000~	FALSE	FALSE	FALSE	FALSE	1
205	contact	15year~	female	university and above	student	single	5000~	FALSE	FALSE	FALSE	FALSE	1
206	contact	15year~	male	middle school	peasant	single	5000~	FALSE	FALSE	FALSE	FALSE	1
207	patient	15year~	male	middle school	migrant-labor	single	5000~	FALSE	FALSE	FALSE	FALSE	2
208	contact	15year~	female	university and above	migrant-labor	single	5000~	FALSE	FALSE	FALSE	FALSE	1
209	contact	15year~	male	university and above	migrant-labor	single	5000~	FALSE	FALSE	FALSE	FALSE	1
210	patient	15year~	female	middle school	clerk	normal-marriage	5000~	FALSE	FALSE	FALSE	FALSE	1
211	patient	35year~	female	middle school	clerk	normal-marriage	5000~	FALSE	FALSE	FALSE	FALSE	1
212	patient	35year~	male	middle school	clerk	normal-marriage	5000~	FALSE	FALSE	FALSE	FALSE	1
213	patient	15year~	female	university and above	clerk	normal-marriage	5000~	FALSE	FALSE	FALSE	FALSE	2
214	contact	15year~	female	university and above	clerk	normal-marriage	5000~	FALSE	FALSE	FALSE	FALSE	1
215	patient	15year~	male	university and above	clerk	normal-marriage	5000~	FALSE	FALSE	FALSE	FALSE	1
216	patient	35year~	male	university and above	clerk	normal-marriage	5000~	FALSE	FALSE	FALSE	FALSE	1
217	contact	35year~	male	university and above	clerk	normal-marriage	5000~	FALSE	FALSE	FALSE	FALSE	3
218	patient	60year~	male	university and above	clerk	normal-marriage	5000~	FALSE	FALSE	FALSE	FALSE	1
219	contact	15year~	female	<= primary	peasant	normal-marriage	5000~	FALSE	FALSE	FALSE	FALSE	1
220	contact	35year~	female	<= primary	peasant	normal-marriage	5000~	FALSE	FALSE	FALSE	FALSE	1
221	patient	60year~	female	<= primary	peasant	normal-marriage	5000~	FALSE	FALSE	FALSE	FALSE	1
222	contact	60year~	female	<= primary	peasant	normal-marriage	5000~	FALSE	FALSE	FALSE	FALSE	1
223	patient	15year~	male	<= primary	peasant	normal-marriage	5000~	FALSE	FALSE	FALSE	FALSE	1
224	contact	60year~	male	<= primary	peasant	normal-marriage	5000~	FALSE	FALSE	FALSE	FALSE	1
225	contact	15year~	female	middle school	peasant	normal-marriage	5000~	FALSE	FALSE	FALSE	FALSE	1
226	patient	35year~	male	middle school	peasant	normal-marriage	5000~	FALSE	FALSE	FALSE	FALSE	1
227	contact	35year~	male	middle school	peasant	normal-marriage	5000~	FALSE	FALSE	FALSE	FALSE	1
228	contact	60year~	female	<= primary	migrant-labor	normal-marriage	5000~	FALSE	FALSE	FALSE	FALSE	1
229	contact	35year~	male	<= primary	migrant-labor	normal-marriage	5000~	FALSE	FALSE	FALSE	FALSE	2
230	patient	15year~	female	middle school	migrant-labor	normal-marriage	5000~	FALSE	FALSE	FALSE	FALSE	2
231	contact	15year~	female	middle school	migrant-labor	normal-marriage	5000~	FALSE	FALSE	FALSE	FALSE	2
232	patient	35year~	female	middle school	migrant-labor	normal-marriage	5000~	FALSE	FALSE	FALSE	FALSE	2
233	contact	35year~	female	middle school	migrant-labor	normal-marriage	5000~	FALSE	FALSE	FALSE	FALSE	1
234	contact	60year~	female	middle school	migrant-labor	normal-marriage	5000~	FALSE	FALSE	FALSE	FALSE	1
235	patient	15year~	male	middle school	migrant-labor	normal-marriage	5000~	FALSE	FALSE	FALSE	FALSE	2
236	contact	15year~	male	middle school	migrant-labor	normal-marriage	5000~	FALSE	FALSE	FALSE	FALSE	2
237	patient	35year~	male	middle school	migrant-labor	normal-marriage	5000~	FALSE	FALSE	FALSE	FALSE	2
238	contact	35year~	male	middle school	migrant-labor	normal-marriage	5000~	FALSE	FALSE	FALSE	FALSE	2
239	patient	60year~	male	middle school	migrant-labor	normal-marriage	5000~	FALSE	FALSE	FALSE	FALSE	1
240	patient	15year~	female	university and above	migrant-labor	normal-marriage	5000~	FALSE	FALSE	FALSE	FALSE	2
241	contact	35year~	female	university and above	migrant-labor	normal-marriage	5000~	FALSE	FALSE	FALSE	FALSE	2
242	patient	60year~	female	university and above	migrant-labor	normal-marriage	5000~	FALSE	FALSE	FALSE	FALSE	1
243	patient	15year~	male	university and above	migrant-labor	normal-marriage	5000~	FALSE	FALSE	FALSE	FALSE	3
244	contact	15year~	male	university and above	migrant-labor	normal-marriage	5000~	FALSE	FALSE	FALSE	FALSE	3
245	patient	35year~	male	university and above	migrant-labor	normal-marriage	5000~	FALSE	FALSE	FALSE	FALSE	2
246	contact	35year~	male	university and above	migrant-labor	normal-marriage	5000~	FALSE	FALSE	FALSE	FALSE	1
247	contact	15year~	male	middle school	peasant	abnormal-marriage	5000~	FALSE	FALSE	FALSE	FALSE	1
248	patient	15year~	male	<= primary	migrant-labor	abnormal-marriage	5000~	FALSE	FALSE	FALSE	FALSE	1
249	contact	15year~	female	university and above	migrant-labor	abnormal-marriage	5000~	FALSE	FALSE	FALSE	FALSE	1
250	patient	15year~	male	middle school	peasant	single	0~	TRUE	FALSE	FALSE	FALSE	1
251	contact	15year~	male	middle school	migrant-labor	single	0~	TRUE	FALSE	FALSE	FALSE	1
252	patient	35year~	female	<= primary	peasant	normal-marriage	0~	TRUE	FALSE	FALSE	FALSE	2
253	patient	60year~	female	<= primary	peasant	normal-marriage	0~	TRUE	FALSE	FALSE	FALSE	2
254	contact	60year~	female	<= primary	peasant	normal-marriage	0~	TRUE	FALSE	FALSE	FALSE	1
255	patient	60year~	male	<= primary	peasant	normal-marriage	0~	TRUE	FALSE	FALSE	FALSE	1
256	contact	35year~	female	middle school	peasant	normal-marriage	0~	TRUE	FALSE	FALSE	FALSE	1
257	patient	35year~	male	middle school	peasant	normal-marriage	0~	TRUE	FALSE	FALSE	FALSE	2
258	contact	35year~	female	<= primary	migrant-labor	normal-marriage	0~	TRUE	FALSE	FALSE	FALSE	1
259	patient	35year~	male	<= primary	migrant-labor	normal-marriage	0~	TRUE	FALSE	FALSE	FALSE	1
260	patient	60year~	male	<= primary	migrant-labor	normal-marriage	0~	TRUE	FALSE	FALSE	FALSE	1
261	patient	15year~	male	university and above	migrant-labor	normal-marriage	0~	TRUE	FALSE	FALSE	FALSE	1
262	contact	60year~	female	<= primary	migrant-labor	abnormal-marriage	0~	TRUE	FALSE	FALSE	FALSE	1
263	patient	60year~	female	<= primary	peasant	normal-marriage	1000~	TRUE	FALSE	FALSE	FALSE	1
264	contact	35year~	male	<= primary	peasant	normal-marriage	1000~	TRUE	FALSE	FALSE	FALSE	1
265	patient	60year~	male	<= primary	peasant	normal-marriage	1000~	TRUE	FALSE	FALSE	FALSE	1
266	contact	15year~	female	middle school	peasant	normal-marriage	1000~	TRUE	FALSE	FALSE	FALSE	1
267	patient	35year~	male	middle school	peasant	normal-marriage	1000~	TRUE	FALSE	FALSE	FALSE	1
268	patient	60year~	male	<= primary	migrant-labor	normal-marriage	1000~	TRUE	FALSE	FALSE	FALSE	1
269	contact	35year~	female	middle school	migrant-labor	normal-marriage	1000~	TRUE	FALSE	FALSE	FALSE	1
270	patient	60year~	female	middle school	migrant-labor	normal-marriage	1000~	TRUE	FALSE	FALSE	FALSE	1
271	patient	35year~	male	middle school	migrant-labor	normal-marriage	1000~	TRUE	FALSE	FALSE	FALSE	2
272	contact	35year~	male	middle school	migrant-labor	normal-marriage	1000~	TRUE	FALSE	FALSE	FALSE	1
273	patient	60year~	male	middle school	migrant-labor	normal-marriage	1000~	TRUE	FALSE	FALSE	FALSE	1
274	contact	35year~	female	<= primary	migrant-labor	abnormal-marriage	1000~	TRUE	FALSE	FALSE	FALSE	1
275	contact	35year~	female	middle school	migrant-labor	abnormal-marriage	1000~	TRUE	FALSE	FALSE	FALSE	1
276	patient	35year~	male	<= primary	migrant-labor	single	3000~	TRUE	FALSE	FALSE	FALSE	1
277	patient	15year~	female	university and above	migrant-labor	single	3000~	TRUE	FALSE	FALSE	FALSE	1
278	patient	60year~	female	<= primary	peasant	normal-marriage	3000~	TRUE	FALSE	FALSE	FALSE	1
279	patient	60year~	female	<= primary	migrant-labor	normal-marriage	3000~	TRUE	FALSE	FALSE	FALSE	1
280	patient	60year~	male	<= primary	migrant-labor	normal-marriage	3000~	TRUE	FALSE	FALSE	FALSE	1
281	patient	15year~	male	middle school	migrant-labor	normal-marriage	3000~	TRUE	FALSE	FALSE	FALSE	1
282	patient	35year~	male	middle school	migrant-labor	normal-marriage	3000~	TRUE	FALSE	FALSE	FALSE	1
283	patient	60year~	male	middle school	migrant-labor	normal-marriage	3000~	TRUE	FALSE	FALSE	FALSE	1
284	patient	35year~	female	university and above	clerk	normal-marriage	5000~	TRUE	FALSE	FALSE	FALSE	1
285	contact	35year~	female	university and above	clerk	normal-marriage	5000~	TRUE	FALSE	FALSE	FALSE	1
286	patient	35year~	male	university and above	clerk	normal-marriage	5000~	TRUE	FALSE	FALSE	FALSE	1
287	patient	60year~	male	university and above	clerk	normal-marriage	5000~	TRUE	FALSE	FALSE	FALSE	1
288	patient	60year~	male	middle school	migrant-labor	normal-marriage	5000~	TRUE	FALSE	FALSE	FALSE	1
289	patient	15year~	female	middle school	student	single	0~	FALSE	TRUE	FALSE	FALSE	1
290	contact	15year~	male	middle school	student	single	0~	FALSE	TRUE	FALSE	FALSE	1
291	contact	60year~	female	<= primary	peasant	single	0~	FALSE	TRUE	FALSE	FALSE	1
292	patient	60year~	male	<= primary	peasant	single	0~	FALSE	TRUE	FALSE	FALSE	1
293	contact	60year~	male	<= primary	peasant	single	0~	FALSE	TRUE	FALSE	FALSE	1
294	patient	35year~	female	<= primary	peasant	normal-marriage	0~	FALSE	TRUE	FALSE	FALSE	2
295	contact	35year~	female	<= primary	peasant	normal-marriage	0~	FALSE	TRUE	FALSE	FALSE	2
296	patient	60year~	female	<= primary	peasant	normal-marriage	0~	FALSE	TRUE	FALSE	FALSE	12
297	contact	60year~	female	<= primary	peasant	normal-marriage	0~	FALSE	TRUE	FALSE	FALSE	8
298	patient	15year~	male	<= primary	peasant	normal-marriage	0~	FALSE	TRUE	FALSE	FALSE	1
299	patient	35year~	male	<= primary	peasant	normal-marriage	0~	FALSE	TRUE	FALSE	FALSE	1
300	patient	60year~	male	<= primary	peasant	normal-marriage	0~	FALSE	TRUE	FALSE	FALSE	10
301	contact	60year~	male	<= primary	peasant	normal-marriage	0~	FALSE	TRUE	FALSE	FALSE	10
302	contact	35year~	female	middle school	peasant	normal-marriage	0~	FALSE	TRUE	FALSE	FALSE	1
303	contact	60year~	female	middle school	peasant	normal-marriage	0~	FALSE	TRUE	FALSE	FALSE	1
304	contact	35year~	male	middle school	peasant	normal-marriage	0~	FALSE	TRUE	FALSE	FALSE	3
305	patient	60year~	male	middle school	peasant	normal-marriage	0~	FALSE	TRUE	FALSE	FALSE	1
306	contact	60year~	male	middle school	peasant	normal-marriage	0~	FALSE	TRUE	FALSE	FALSE	2
307	contact	60year~	female	<= primary	migrant-labor	normal-marriage	0~	FALSE	TRUE	FALSE	FALSE	3
308	contact	60year~	male	<= primary	migrant-labor	normal-marriage	0~	FALSE	TRUE	FALSE	FALSE	1
309	contact	35year~	female	middle school	migrant-labor	normal-marriage	0~	FALSE	TRUE	FALSE	FALSE	3
310	patient	35year~	male	middle school	migrant-labor	normal-marriage	0~	FALSE	TRUE	FALSE	FALSE	2
311	contact	35year~	male	middle school	migrant-labor	normal-marriage	0~	FALSE	TRUE	FALSE	FALSE	2
312	patient	60year~	female	<= primary	peasant	abnormal-marriage	0~	FALSE	TRUE	FALSE	FALSE	4
313	contact	35year~	female	<= primary	migrant-labor	abnormal-marriage	0~	FALSE	TRUE	FALSE	FALSE	1
314	contact	35year~	male	middle school	migrant-labor	abnormal-marriage	0~	FALSE	TRUE	FALSE	FALSE	1
315	contact	35year~	male	<= primary	peasant	single	1000~	FALSE	TRUE	FALSE	FALSE	1
316	contact	60year~	female	<= primary	clerk	normal-marriage	1000~	FALSE	TRUE	FALSE	FALSE	1
317	patient	60year~	male	middle school	clerk	normal-marriage	1000~	FALSE	TRUE	FALSE	FALSE	1
318	contact	35year~	female	<= primary	peasant	normal-marriage	1000~	FALSE	TRUE	FALSE	FALSE	2
319	patient	60year~	female	<= primary	peasant	normal-marriage	1000~	FALSE	TRUE	FALSE	FALSE	2
320	contact	60year~	female	<= primary	peasant	normal-marriage	1000~	FALSE	TRUE	FALSE	FALSE	1
321	patient	35year~	male	<= primary	peasant	normal-marriage	1000~	FALSE	TRUE	FALSE	FALSE	5
322	contact	35year~	male	<= primary	peasant	normal-marriage	1000~	FALSE	TRUE	FALSE	FALSE	2
323	patient	60year~	male	<= primary	peasant	normal-marriage	1000~	FALSE	TRUE	FALSE	FALSE	2
324	contact	60year~	male	<= primary	peasant	normal-marriage	1000~	FALSE	TRUE	FALSE	FALSE	3
325	contact	35year~	female	middle school	peasant	normal-marriage	1000~	FALSE	TRUE	FALSE	FALSE	1
326	patient	60year~	female	middle school	peasant	normal-marriage	1000~	FALSE	TRUE	FALSE	FALSE	1
327	contact	15year~	male	middle school	peasant	normal-marriage	1000~	FALSE	TRUE	FALSE	FALSE	1
328	patient	35year~	male	middle school	peasant	normal-marriage	1000~	FALSE	TRUE	FALSE	FALSE	1
329	contact	35year~	male	middle school	peasant	normal-marriage	1000~	FALSE	TRUE	FALSE	FALSE	1
330	contact	60year~	male	middle school	peasant	normal-marriage	1000~	FALSE	TRUE	FALSE	FALSE	1
331	contact	60year~	female	<= primary	migrant-labor	normal-marriage	1000~	FALSE	TRUE	FALSE	FALSE	1
332	contact	35year~	male	<= primary	migrant-labor	normal-marriage	1000~	FALSE	TRUE	FALSE	FALSE	1
333	patient	60year~	male	<= primary	migrant-labor	normal-marriage	1000~	FALSE	TRUE	FALSE	FALSE	1
334	contact	35year~	female	middle school	migrant-labor	normal-marriage	1000~	FALSE	TRUE	FALSE	FALSE	1
335	contact	60year~	female	middle school	migrant-labor	normal-marriage	1000~	FALSE	TRUE	FALSE	FALSE	2
336	patient	35year~	male	middle school	migrant-labor	normal-marriage	1000~	FALSE	TRUE	FALSE	FALSE	3
337	contact	35year~	male	middle school	migrant-labor	normal-marriage	1000~	FALSE	TRUE	FALSE	FALSE	4
338	patient	60year~	male	middle school	migrant-labor	normal-marriage	1000~	FALSE	TRUE	FALSE	FALSE	1
339	contact	60year~	male	middle school	migrant-labor	normal-marriage	1000~	FALSE	TRUE	FALSE	FALSE	1
340	contact	35year~	female	university and above	migrant-labor	normal-marriage	1000~	FALSE	TRUE	FALSE	FALSE	1
341	patient	60year~	male	university and above	clerk	normal-marriage	3000~	FALSE	TRUE	FALSE	FALSE	1
342	contact	35year~	female	<= primary	peasant	normal-marriage	3000~	FALSE	TRUE	FALSE	FALSE	1
343	contact	60year~	female	<= primary	peasant	normal-marriage	3000~	FALSE	TRUE	FALSE	FALSE	1
344	patient	35year~	male	<= primary	peasant	normal-marriage	3000~	FALSE	TRUE	FALSE	FALSE	2
345	contact	15year~	male	middle school	peasant	normal-marriage	3000~	FALSE	TRUE	FALSE	FALSE	1
346	patient	60year~	male	<= primary	migrant-labor	normal-marriage	3000~	FALSE	TRUE	FALSE	FALSE	2
347	patient	35year~	female	middle school	migrant-labor	normal-marriage	3000~	FALSE	TRUE	FALSE	FALSE	1
348	contact	35year~	female	middle school	migrant-labor	normal-marriage	3000~	FALSE	TRUE	FALSE	FALSE	1
349	contact	60year~	female	middle school	migrant-labor	normal-marriage	3000~	FALSE	TRUE	FALSE	FALSE	1
350	contact	35year~	male	middle school	migrant-labor	normal-marriage	3000~	FALSE	TRUE	FALSE	FALSE	1
351	patient	60year~	male	middle school	migrant-labor	normal-marriage	3000~	FALSE	TRUE	FALSE	FALSE	1
352	patient	60year~	female	<= primary	migrant-labor	abnormal-marriage	3000~	FALSE	TRUE	FALSE	FALSE	1
353	patient	35year~	male	<= primary	peasant	normal-marriage	5000~	FALSE	TRUE	FALSE	FALSE	1
354	contact	35year~	male	<= primary	migrant-labor	normal-marriage	5000~	FALSE	TRUE	FALSE	FALSE	1
355	contact	35year~	male	middle school	migrant-labor	normal-marriage	5000~	FALSE	TRUE	FALSE	FALSE	1
356	patient	60year~	male	middle school	migrant-labor	normal-marriage	5000~	FALSE	TRUE	FALSE	FALSE	1
357	contact	60year~	female	university and above	migrant-labor	normal-marriage	5000~	FALSE	TRUE	FALSE	FALSE	1
358	patient	60year~	male	university and above	migrant-labor	normal-marriage	5000~	FALSE	TRUE	FALSE	FALSE	1
359	patient	60year~	female	<= primary	peasant	normal-marriage	0~	TRUE	TRUE	FALSE	FALSE	1
360	contact	60year~	female	<= primary	peasant	normal-marriage	0~	TRUE	TRUE	FALSE	FALSE	1
361	patient	60year~	male	<= primary	peasant	normal-marriage	0~	TRUE	TRUE	FALSE	FALSE	3
362	contact	60year~	male	<= primary	peasant	normal-marriage	0~	TRUE	TRUE	FALSE	FALSE	1
363	patient	35year~	male	middle school	peasant	normal-marriage	0~	TRUE	TRUE	FALSE	FALSE	1
364	contact	60year~	female	<= primary	migrant-labor	normal-marriage	0~	TRUE	TRUE	FALSE	FALSE	1
365	patient	60year~	female	middle school	migrant-labor	normal-marriage	0~	TRUE	TRUE	FALSE	FALSE	1
366	contact	60year~	female	middle school	migrant-labor	normal-marriage	0~	TRUE	TRUE	FALSE	FALSE	1
367	patient	35year~	male	middle school	migrant-labor	normal-marriage	0~	TRUE	TRUE	FALSE	FALSE	2
368	contact	35year~	male	middle school	migrant-labor	normal-marriage	0~	TRUE	TRUE	FALSE	FALSE	1
369	patient	60year~	female	<= primary	peasant	abnormal-marriage	0~	TRUE	TRUE	FALSE	FALSE	1
370	patient	60year~	male	<= primary	peasant	abnormal-marriage	0~	TRUE	TRUE	FALSE	FALSE	1
371	contact	35year~	female	<= primary	peasant	normal-marriage	1000~	TRUE	TRUE	FALSE	FALSE	1
372	contact	60year~	female	<= primary	peasant	normal-marriage	1000~	TRUE	TRUE	FALSE	FALSE	1
373	patient	35year~	male	<= primary	peasant	normal-marriage	1000~	TRUE	TRUE	FALSE	FALSE	2
374	contact	35year~	male	<= primary	peasant	normal-marriage	1000~	TRUE	TRUE	FALSE	FALSE	2
375	contact	35year~	female	middle school	peasant	normal-marriage	1000~	TRUE	TRUE	FALSE	FALSE	1
376	contact	35year~	female	<= primary	migrant-labor	normal-marriage	1000~	TRUE	TRUE	FALSE	FALSE	1
377	patient	60year~	female	<= primary	migrant-labor	normal-marriage	1000~	TRUE	TRUE	FALSE	FALSE	1
378	contact	35year~	male	<= primary	migrant-labor	normal-marriage	1000~	TRUE	TRUE	FALSE	FALSE	1
379	contact	60year~	female	middle school	migrant-labor	normal-marriage	1000~	TRUE	TRUE	FALSE	FALSE	1
380	patient	35year~	male	middle school	migrant-labor	normal-marriage	1000~	TRUE	TRUE	FALSE	FALSE	1
381	contact	15year~	male	university and above	migrant-labor	normal-marriage	1000~	TRUE	TRUE	FALSE	FALSE	1
382	contact	60year~	male	<= primary	peasant	abnormal-marriage	1000~	TRUE	TRUE	FALSE	FALSE	1
383	patient	60year~	female	<= primary	migrant-labor	abnormal-marriage	1000~	TRUE	TRUE	FALSE	FALSE	1
384	patient	35year~	male	<= primary	migrant-labor	abnormal-marriage	1000~	TRUE	TRUE	FALSE	FALSE	1
385	contact	60year~	female	middle school	migrant-labor	normal-marriage	3000~	TRUE	TRUE	FALSE	FALSE	1
386	patient	60year~	male	middle school	migrant-labor	normal-marriage	3000~	TRUE	TRUE	FALSE	FALSE	3
387	contact	60year~	male	middle school	migrant-labor	normal-marriage	3000~	TRUE	TRUE	FALSE	FALSE	1
388	patient	60year~	male	university and above	migrant-labor	normal-marriage	3000~	TRUE	TRUE	FALSE	FALSE	1
389	patient	60year~	female	middle school	migrant-labor	abnormal-marriage	3000~	TRUE	TRUE	FALSE	FALSE	1
390	patient	60year~	male	middle school	migrant-labor	normal-marriage	5000~	TRUE	TRUE	FALSE	FALSE	1
391	patient	15year~	female	middle school	student	single	0~	FALSE	FALSE	TRUE	FALSE	3
392	contact	15year~	female	middle school	student	single	0~	FALSE	FALSE	TRUE	FALSE	2
393	patient	15year~	male	middle school	student	single	0~	FALSE	FALSE	TRUE	FALSE	3
394	contact	15year~	male	middle school	student	single	0~	FALSE	FALSE	TRUE	FALSE	6
395	patient	15year~	female	university and above	student	single	0~	FALSE	FALSE	TRUE	FALSE	1
396	patient	15year~	male	university and above	student	single	0~	FALSE	FALSE	TRUE	FALSE	1
397	contact	15year~	male	<= primary	peasant	single	0~	FALSE	FALSE	TRUE	FALSE	1
398	patient	60year~	male	<= primary	peasant	single	0~	FALSE	FALSE	TRUE	FALSE	1
399	patient	15year~	male	middle school	peasant	single	0~	FALSE	FALSE	TRUE	FALSE	5
400	contact	15year~	male	middle school	peasant	single	0~	FALSE	FALSE	TRUE	FALSE	3
401	patient	15year~	male	middle school	migrant-labor	single	0~	FALSE	FALSE	TRUE	FALSE	3
402	patient	35year~	male	middle school	migrant-labor	single	0~	FALSE	FALSE	TRUE	FALSE	1
403	patient	15year~	male	university and above	migrant-labor	single	0~	FALSE	FALSE	TRUE	FALSE	1
404	contact	15year~	male	university and above	migrant-labor	single	0~	FALSE	FALSE	TRUE	FALSE	1
405	patient	15year~	female	<= primary	peasant	normal-marriage	0~	FALSE	FALSE	TRUE	FALSE	3
406	patient	35year~	female	<= primary	peasant	normal-marriage	0~	FALSE	FALSE	TRUE	FALSE	5
407	contact	35year~	female	<= primary	peasant	normal-marriage	0~	FALSE	FALSE	TRUE	FALSE	8
408	patient	60year~	female	<= primary	peasant	normal-marriage	0~	FALSE	FALSE	TRUE	FALSE	8
409	contact	60year~	female	<= primary	peasant	normal-marriage	0~	FALSE	FALSE	TRUE	FALSE	8
410	contact	15year~	male	<= primary	peasant	normal-marriage	0~	FALSE	FALSE	TRUE	FALSE	1
411	patient	35year~	male	<= primary	peasant	normal-marriage	0~	FALSE	FALSE	TRUE	FALSE	12
412	contact	35year~	male	<= primary	peasant	normal-marriage	0~	FALSE	FALSE	TRUE	FALSE	6
413	patient	60year~	male	<= primary	peasant	normal-marriage	0~	FALSE	FALSE	TRUE	FALSE	7
414	contact	60year~	male	<= primary	peasant	normal-marriage	0~	FALSE	FALSE	TRUE	FALSE	2
415	contact	15year~	female	middle school	peasant	normal-marriage	0~	FALSE	FALSE	TRUE	FALSE	2
416	contact	35year~	female	middle school	peasant	normal-marriage	0~	FALSE	FALSE	TRUE	FALSE	2
417	patient	60year~	female	middle school	peasant	normal-marriage	0~	FALSE	FALSE	TRUE	FALSE	1
418	patient	15year~	male	middle school	peasant	normal-marriage	0~	FALSE	FALSE	TRUE	FALSE	1
419	patient	35year~	male	middle school	peasant	normal-marriage	0~	FALSE	FALSE	TRUE	FALSE	2
420	patient	60year~	male	middle school	peasant	normal-marriage	0~	FALSE	FALSE	TRUE	FALSE	1
421	patient	35year~	female	<= primary	migrant-labor	normal-marriage	0~	FALSE	FALSE	TRUE	FALSE	1
422	contact	35year~	female	<= primary	migrant-labor	normal-marriage	0~	FALSE	FALSE	TRUE	FALSE	3
423	patient	60year~	female	<= primary	migrant-labor	normal-marriage	0~	FALSE	FALSE	TRUE	FALSE	1
424	contact	15year~	female	middle school	migrant-labor	normal-marriage	0~	FALSE	FALSE	TRUE	FALSE	2
425	patient	35year~	female	middle school	migrant-labor	normal-marriage	0~	FALSE	FALSE	TRUE	FALSE	1
426	patient	15year~	male	middle school	migrant-labor	normal-marriage	0~	FALSE	FALSE	TRUE	FALSE	1
427	patient	35year~	male	middle school	migrant-labor	normal-marriage	0~	FALSE	FALSE	TRUE	FALSE	1
428	contact	35year~	male	middle school	migrant-labor	normal-marriage	0~	FALSE	FALSE	TRUE	FALSE	1
429	patient	60year~	male	middle school	migrant-labor	normal-marriage	0~	FALSE	FALSE	TRUE	FALSE	2
430	contact	35year~	female	<= primary	peasant	abnormal-marriage	0~	FALSE	FALSE	TRUE	FALSE	2
431	patient	60year~	female	<= primary	peasant	abnormal-marriage	0~	FALSE	FALSE	TRUE	FALSE	2
432	patient	60year~	male	<= primary	peasant	abnormal-marriage	0~	FALSE	FALSE	TRUE	FALSE	2
433	patient	60year~	male	middle school	migrant-labor	abnormal-marriage	0~	FALSE	FALSE	TRUE	FALSE	1
434	contact	15year~	female	university and above	student	single	1000~	FALSE	FALSE	TRUE	FALSE	1
435	patient	15year~	female	middle school	peasant	single	1000~	FALSE	FALSE	TRUE	FALSE	1
436	patient	15year~	female	middle school	migrant-labor	single	1000~	FALSE	FALSE	TRUE	FALSE	2
437	contact	15year~	female	middle school	migrant-labor	single	1000~	FALSE	FALSE	TRUE	FALSE	2
438	patient	15year~	male	middle school	migrant-labor	single	1000~	FALSE	FALSE	TRUE	FALSE	2
439	patient	35year~	male	middle school	migrant-labor	single	1000~	FALSE	FALSE	TRUE	FALSE	1
440	contact	15year~	female	university and above	migrant-labor	single	1000~	FALSE	FALSE	TRUE	FALSE	1
441	contact	60year~	female	middle school	clerk	normal-marriage	1000~	FALSE	FALSE	TRUE	FALSE	1
442	patient	35year~	female	<= primary	peasant	normal-marriage	1000~	FALSE	FALSE	TRUE	FALSE	3
443	contact	35year~	female	<= primary	peasant	normal-marriage	1000~	FALSE	FALSE	TRUE	FALSE	11
444	patient	60year~	female	<= primary	peasant	normal-marriage	1000~	FALSE	FALSE	TRUE	FALSE	1
445	contact	60year~	female	<= primary	peasant	normal-marriage	1000~	FALSE	FALSE	TRUE	FALSE	5
446	patient	35year~	male	<= primary	peasant	normal-marriage	1000~	FALSE	FALSE	TRUE	FALSE	4
447	contact	35year~	male	<= primary	peasant	normal-marriage	1000~	FALSE	FALSE	TRUE	FALSE	4
448	patient	60year~	male	<= primary	peasant	normal-marriage	1000~	FALSE	FALSE	TRUE	FALSE	1
449	patient	15year~	female	middle school	peasant	normal-marriage	1000~	FALSE	FALSE	TRUE	FALSE	1
450	contact	15year~	female	middle school	peasant	normal-marriage	1000~	FALSE	FALSE	TRUE	FALSE	2
451	patient	35year~	female	middle school	peasant	normal-marriage	1000~	FALSE	FALSE	TRUE	FALSE	2
452	contact	35year~	female	middle school	peasant	normal-marriage	1000~	FALSE	FALSE	TRUE	FALSE	3
453	patient	15year~	male	middle school	peasant	normal-marriage	1000~	FALSE	FALSE	TRUE	FALSE	1
454	contact	15year~	male	middle school	peasant	normal-marriage	1000~	FALSE	FALSE	TRUE	FALSE	2
455	patient	35year~	male	middle school	peasant	normal-marriage	1000~	FALSE	FALSE	TRUE	FALSE	3
456	contact	35year~	male	middle school	peasant	normal-marriage	1000~	FALSE	FALSE	TRUE	FALSE	6
457	patient	60year~	male	middle school	peasant	normal-marriage	1000~	FALSE	FALSE	TRUE	FALSE	1
458	contact	35year~	female	<= primary	migrant-labor	normal-marriage	1000~	FALSE	FALSE	TRUE	FALSE	5
459	contact	60year~	female	<= primary	migrant-labor	normal-marriage	1000~	FALSE	FALSE	TRUE	FALSE	1
460	patient	35year~	male	<= primary	migrant-labor	normal-marriage	1000~	FALSE	FALSE	TRUE	FALSE	3
461	patient	60year~	male	<= primary	migrant-labor	normal-marriage	1000~	FALSE	FALSE	TRUE	FALSE	2
462	patient	15year~	female	middle school	migrant-labor	normal-marriage	1000~	FALSE	FALSE	TRUE	FALSE	1
463	contact	15year~	female	middle school	migrant-labor	normal-marriage	1000~	FALSE	FALSE	TRUE	FALSE	2
464	patient	35year~	female	middle school	migrant-labor	normal-marriage	1000~	FALSE	FALSE	TRUE	FALSE	2
465	contact	35year~	female	middle school	migrant-labor	normal-marriage	1000~	FALSE	FALSE	TRUE	FALSE	10
466	patient	60year~	female	middle school	migrant-labor	normal-marriage	1000~	FALSE	FALSE	TRUE	FALSE	1
467	contact	60year~	female	middle school	migrant-labor	normal-marriage	1000~	FALSE	FALSE	TRUE	FALSE	3
468	patient	15year~	male	middle school	migrant-labor	normal-marriage	1000~	FALSE	FALSE	TRUE	FALSE	1
469	contact	15year~	male	middle school	migrant-labor	normal-marriage	1000~	FALSE	FALSE	TRUE	FALSE	1
470	patient	35year~	male	middle school	migrant-labor	normal-marriage	1000~	FALSE	FALSE	TRUE	FALSE	2
471	contact	35year~	male	middle school	migrant-labor	normal-marriage	1000~	FALSE	FALSE	TRUE	FALSE	3
472	patient	60year~	male	middle school	migrant-labor	normal-marriage	1000~	FALSE	FALSE	TRUE	FALSE	1
473	patient	15year~	female	university and above	migrant-labor	normal-marriage	1000~	FALSE	FALSE	TRUE	FALSE	1
474	contact	15year~	female	university and above	migrant-labor	normal-marriage	1000~	FALSE	FALSE	TRUE	FALSE	1
475	contact	35year~	female	<= primary	peasant	abnormal-marriage	1000~	FALSE	FALSE	TRUE	FALSE	1
476	patient	35year~	male	<= primary	peasant	abnormal-marriage	1000~	FALSE	FALSE	TRUE	FALSE	2
477	patient	15year~	male	middle school	migrant-labor	abnormal-marriage	1000~	FALSE	FALSE	TRUE	FALSE	1
478	contact	15year~	male	middle school	migrant-labor	abnormal-marriage	1000~	FALSE	FALSE	TRUE	FALSE	1
479	patient	15year~	male	<= primary	peasant	single	3000~	FALSE	FALSE	TRUE	FALSE	1
480	patient	15year~	male	middle school	peasant	single	3000~	FALSE	FALSE	TRUE	FALSE	2
481	patient	15year~	female	middle school	migrant-labor	single	3000~	FALSE	FALSE	TRUE	FALSE	1
482	contact	15year~	female	middle school	migrant-labor	single	3000~	FALSE	FALSE	TRUE	FALSE	1
483	patient	15year~	male	middle school	migrant-labor	single	3000~	FALSE	FALSE	TRUE	FALSE	1
484	contact	15year~	male	middle school	migrant-labor	single	3000~	FALSE	FALSE	TRUE	FALSE	2
485	patient	35year~	male	middle school	migrant-labor	single	3000~	FALSE	FALSE	TRUE	FALSE	1
486	patient	15year~	male	university and above	migrant-labor	single	3000~	FALSE	FALSE	TRUE	FALSE	1
487	contact	60year~	female	middle school	clerk	normal-marriage	3000~	FALSE	FALSE	TRUE	FALSE	1
488	contact	15year~	male	middle school	clerk	normal-marriage	3000~	FALSE	FALSE	TRUE	FALSE	1
489	contact	35year~	male	middle school	clerk	normal-marriage	3000~	FALSE	FALSE	TRUE	FALSE	2
490	patient	15year~	female	university and above	clerk	normal-marriage	3000~	FALSE	FALSE	TRUE	FALSE	3
491	contact	15year~	female	university and above	clerk	normal-marriage	3000~	FALSE	FALSE	TRUE	FALSE	1
492	patient	15year~	male	university and above	clerk	normal-marriage	3000~	FALSE	FALSE	TRUE	FALSE	1
493	contact	15year~	male	university and above	clerk	normal-marriage	3000~	FALSE	FALSE	TRUE	FALSE	2
494	contact	35year~	male	university and above	clerk	normal-marriage	3000~	FALSE	FALSE	TRUE	FALSE	1
495	contact	35year~	female	<= primary	peasant	normal-marriage	3000~	FALSE	FALSE	TRUE	FALSE	2
496	patient	15year~	male	<= primary	peasant	normal-marriage	3000~	FALSE	FALSE	TRUE	FALSE	1
497	contact	35year~	male	<= primary	peasant	normal-marriage	3000~	FALSE	FALSE	TRUE	FALSE	2
498	contact	15year~	female	middle school	peasant	normal-marriage	3000~	FALSE	FALSE	TRUE	FALSE	1
499	patient	35year~	female	middle school	peasant	normal-marriage	3000~	FALSE	FALSE	TRUE	FALSE	1
500	patient	15year~	male	middle school	peasant	normal-marriage	3000~	FALSE	FALSE	TRUE	FALSE	1
501	contact	35year~	male	middle school	peasant	normal-marriage	3000~	FALSE	FALSE	TRUE	FALSE	1
502	contact	35year~	female	<= primary	migrant-labor	normal-marriage	3000~	FALSE	FALSE	TRUE	FALSE	2
503	contact	35year~	male	<= primary	migrant-labor	normal-marriage	3000~	FALSE	FALSE	TRUE	FALSE	1
504	patient	15year~	female	middle school	migrant-labor	normal-marriage	3000~	FALSE	FALSE	TRUE	FALSE	1
505	contact	15year~	female	middle school	migrant-labor	normal-marriage	3000~	FALSE	FALSE	TRUE	FALSE	2
506	patient	35year~	female	middle school	migrant-labor	normal-marriage	3000~	FALSE	FALSE	TRUE	FALSE	1
507	contact	35year~	female	middle school	migrant-labor	normal-marriage	3000~	FALSE	FALSE	TRUE	FALSE	4
508	patient	15year~	male	middle school	migrant-labor	normal-marriage	3000~	FALSE	FALSE	TRUE	FALSE	1
509	contact	15year~	male	middle school	migrant-labor	normal-marriage	3000~	FALSE	FALSE	TRUE	FALSE	1
510	contact	35year~	male	middle school	migrant-labor	normal-marriage	3000~	FALSE	FALSE	TRUE	FALSE	1
511	patient	60year~	male	middle school	migrant-labor	normal-marriage	3000~	FALSE	FALSE	TRUE	FALSE	1
512	contact	60year~	male	middle school	migrant-labor	normal-marriage	3000~	FALSE	FALSE	TRUE	FALSE	1
513	contact	15year~	male	university and above	migrant-labor	normal-marriage	3000~	FALSE	FALSE	TRUE	FALSE	1
514	patient	35year~	male	university and above	migrant-labor	normal-marriage	3000~	FALSE	FALSE	TRUE	FALSE	2
515	patient	35year~	male	middle school	migrant-labor	abnormal-marriage	3000~	FALSE	FALSE	TRUE	FALSE	2
516	patient	60year~	male	middle school	migrant-labor	abnormal-marriage	3000~	FALSE	FALSE	TRUE	FALSE	1
517	contact	15year~	male	university and above	clerk	single	5000~	FALSE	FALSE	TRUE	FALSE	1
518	patient	15year~	male	middle school	migrant-labor	single	5000~	FALSE	FALSE	TRUE	FALSE	2
519	contact	60year~	female	middle school	clerk	normal-marriage	5000~	FALSE	FALSE	TRUE	FALSE	1
520	patient	35year~	male	university and above	clerk	normal-marriage	5000~	FALSE	FALSE	TRUE	FALSE	1
521	contact	60year~	female	<= primary	peasant	normal-marriage	5000~	FALSE	FALSE	TRUE	FALSE	1
522	contact	60year~	male	<= primary	peasant	normal-marriage	5000~	FALSE	FALSE	TRUE	FALSE	1
523	contact	15year~	female	middle school	migrant-labor	normal-marriage	5000~	FALSE	FALSE	TRUE	FALSE	1
524	contact	35year~	female	middle school	migrant-labor	normal-marriage	5000~	FALSE	FALSE	TRUE	FALSE	2
525	patient	15year~	male	middle school	migrant-labor	normal-marriage	5000~	FALSE	FALSE	TRUE	FALSE	1
526	patient	35year~	male	middle school	migrant-labor	normal-marriage	5000~	FALSE	FALSE	TRUE	FALSE	1
527	patient	15year~	male	university and above	migrant-labor	normal-marriage	5000~	FALSE	FALSE	TRUE	FALSE	1
528	contact	15year~	male	university and above	migrant-labor	normal-marriage	5000~	FALSE	FALSE	TRUE	FALSE	2
529	contact	35year~	male	university and above	migrant-labor	normal-marriage	5000~	FALSE	FALSE	TRUE	FALSE	2
530	patient	15year~	male	middle school	peasant	single	0~	FALSE	TRUE	TRUE	FALSE	1
531	contact	35year~	female	<= primary	peasant	normal-marriage	0~	FALSE	TRUE	TRUE	FALSE	1
532	patient	60year~	female	<= primary	peasant	normal-marriage	0~	FALSE	TRUE	TRUE	FALSE	5
533	contact	60year~	female	<= primary	peasant	normal-marriage	0~	FALSE	TRUE	TRUE	FALSE	6
534	patient	35year~	male	<= primary	peasant	normal-marriage	0~	FALSE	TRUE	TRUE	FALSE	2
535	patient	60year~	male	<= primary	peasant	normal-marriage	0~	FALSE	TRUE	TRUE	FALSE	5
536	contact	60year~	male	<= primary	peasant	normal-marriage	0~	FALSE	TRUE	TRUE	FALSE	6
537	contact	15year~	female	middle school	peasant	normal-marriage	0~	FALSE	TRUE	TRUE	FALSE	1
538	contact	35year~	female	middle school	peasant	normal-marriage	0~	FALSE	TRUE	TRUE	FALSE	1
539	patient	35year~	male	middle school	peasant	normal-marriage	0~	FALSE	TRUE	TRUE	FALSE	1
540	patient	35year~	female	middle school	migrant-labor	normal-marriage	0~	FALSE	TRUE	TRUE	FALSE	1
541	contact	35year~	female	middle school	migrant-labor	normal-marriage	0~	FALSE	TRUE	TRUE	FALSE	1
542	patient	60year~	female	<= primary	peasant	abnormal-marriage	0~	FALSE	TRUE	TRUE	FALSE	2
543	patient	60year~	male	<= primary	peasant	abnormal-marriage	0~	FALSE	TRUE	TRUE	FALSE	1
544	contact	15year~	female	middle school	peasant	abnormal-marriage	0~	FALSE	TRUE	TRUE	FALSE	1
545	contact	60year~	male	<= primary	clerk	normal-marriage	1000~	FALSE	TRUE	TRUE	FALSE	1
546	contact	35year~	female	<= primary	peasant	normal-marriage	1000~	FALSE	TRUE	TRUE	FALSE	2
547	patient	60year~	female	<= primary	peasant	normal-marriage	1000~	FALSE	TRUE	TRUE	FALSE	1
548	contact	60year~	female	<= primary	peasant	normal-marriage	1000~	FALSE	TRUE	TRUE	FALSE	2
549	patient	35year~	male	<= primary	peasant	normal-marriage	1000~	FALSE	TRUE	TRUE	FALSE	1
550	patient	60year~	male	<= primary	peasant	normal-marriage	1000~	FALSE	TRUE	TRUE	FALSE	5
551	contact	60year~	male	<= primary	peasant	normal-marriage	1000~	FALSE	TRUE	TRUE	FALSE	2
552	contact	35year~	female	middle school	peasant	normal-marriage	1000~	FALSE	TRUE	TRUE	FALSE	1
553	patient	35year~	male	middle school	peasant	normal-marriage	1000~	FALSE	TRUE	TRUE	FALSE	1
554	contact	35year~	male	middle school	peasant	normal-marriage	1000~	FALSE	TRUE	TRUE	FALSE	1
555	patient	60year~	male	middle school	peasant	normal-marriage	1000~	FALSE	TRUE	TRUE	FALSE	1
556	contact	60year~	male	middle school	peasant	normal-marriage	1000~	FALSE	TRUE	TRUE	FALSE	1
557	contact	35year~	female	<= primary	migrant-labor	normal-marriage	1000~	FALSE	TRUE	TRUE	FALSE	1
558	patient	60year~	female	<= primary	migrant-labor	normal-marriage	1000~	FALSE	TRUE	TRUE	FALSE	1
559	contact	60year~	female	<= primary	migrant-labor	normal-marriage	1000~	FALSE	TRUE	TRUE	FALSE	1
560	contact	35year~	male	<= primary	migrant-labor	normal-marriage	1000~	FALSE	TRUE	TRUE	FALSE	1
561	contact	35year~	female	middle school	migrant-labor	normal-marriage	1000~	FALSE	TRUE	TRUE	FALSE	1
562	patient	35year~	male	middle school	migrant-labor	normal-marriage	1000~	FALSE	TRUE	TRUE	FALSE	1
563	contact	35year~	male	middle school	migrant-labor	normal-marriage	1000~	FALSE	TRUE	TRUE	FALSE	1
564	patient	60year~	male	middle school	migrant-labor	normal-marriage	1000~	FALSE	TRUE	TRUE	FALSE	3
565	contact	60year~	male	middle school	migrant-labor	normal-marriage	1000~	FALSE	TRUE	TRUE	FALSE	1
566	contact	60year~	female	<= primary	clerk	abnormal-marriage	1000~	FALSE	TRUE	TRUE	FALSE	1
567	contact	60year~	female	<= primary	migrant-labor	abnormal-marriage	1000~	FALSE	TRUE	TRUE	FALSE	1
568	patient	35year~	female	middle school	migrant-labor	abnormal-marriage	1000~	FALSE	TRUE	TRUE	FALSE	1
569	patient	35year~	male	middle school	migrant-labor	abnormal-marriage	1000~	FALSE	TRUE	TRUE	FALSE	1
570	patient	35year~	male	<= primary	clerk	normal-marriage	3000~	FALSE	TRUE	TRUE	FALSE	1
571	contact	35year~	female	<= primary	peasant	normal-marriage	3000~	FALSE	TRUE	TRUE	FALSE	1
572	contact	35year~	male	<= primary	peasant	normal-marriage	3000~	FALSE	TRUE	TRUE	FALSE	1
573	contact	15year~	female	<= primary	migrant-labor	normal-marriage	3000~	FALSE	TRUE	TRUE	FALSE	1
574	contact	35year~	female	middle school	migrant-labor	normal-marriage	3000~	FALSE	TRUE	TRUE	FALSE	3
575	contact	60year~	female	middle school	migrant-labor	normal-marriage	3000~	FALSE	TRUE	TRUE	FALSE	1
576	contact	60year~	male	middle school	migrant-labor	normal-marriage	3000~	FALSE	TRUE	TRUE	FALSE	1
577	patient	60year~	female	<= primary	migrant-labor	abnormal-marriage	3000~	FALSE	TRUE	TRUE	FALSE	1
578	contact	35year~	female	middle school	migrant-labor	normal-marriage	5000~	FALSE	TRUE	TRUE	FALSE	1
579	patient	60year~	male	middle school	migrant-labor	normal-marriage	5000~	FALSE	TRUE	TRUE	FALSE	1
580	patient	15year~	female	middle school	student	single	0~	FALSE	FALSE	FALSE	TRUE	3
581	patient	60year~	female	middle school	student	single	0~	FALSE	FALSE	FALSE	TRUE	1
582	patient	15year~	male	middle school	student	single	0~	FALSE	FALSE	FALSE	TRUE	1
583	patient	15year~	female	university and above	student	single	0~	FALSE	FALSE	FALSE	TRUE	1
584	contact	60year~	female	<= primary	peasant	single	0~	FALSE	FALSE	FALSE	TRUE	1
585	patient	15year~	male	<= primary	peasant	single	0~	FALSE	FALSE	FALSE	TRUE	1
586	patient	35year~	male	<= primary	peasant	single	0~	FALSE	FALSE	FALSE	TRUE	1
587	patient	15year~	male	middle school	peasant	single	0~	FALSE	FALSE	FALSE	TRUE	1
588	contact	15year~	male	middle school	peasant	single	0~	FALSE	FALSE	FALSE	TRUE	1
589	patient	15year~	male	middle school	migrant-labor	single	0~	FALSE	FALSE	FALSE	TRUE	1
590	contact	35year~	male	middle school	migrant-labor	single	0~	FALSE	FALSE	FALSE	TRUE	1
591	patient	35year~	female	<= primary	peasant	normal-marriage	0~	FALSE	FALSE	FALSE	TRUE	2
592	contact	35year~	female	<= primary	peasant	normal-marriage	0~	FALSE	FALSE	FALSE	TRUE	8
593	patient	60year~	female	<= primary	peasant	normal-marriage	0~	FALSE	FALSE	FALSE	TRUE	2
594	contact	60year~	female	<= primary	peasant	normal-marriage	0~	FALSE	FALSE	FALSE	TRUE	6
595	patient	35year~	male	<= primary	peasant	normal-marriage	0~	FALSE	FALSE	FALSE	TRUE	5
596	contact	35year~	male	<= primary	peasant	normal-marriage	0~	FALSE	FALSE	FALSE	TRUE	2
597	patient	60year~	male	<= primary	peasant	normal-marriage	0~	FALSE	FALSE	FALSE	TRUE	6
598	contact	60year~	male	<= primary	peasant	normal-marriage	0~	FALSE	FALSE	FALSE	TRUE	9
599	contact	15year~	female	middle school	peasant	normal-marriage	0~	FALSE	FALSE	FALSE	TRUE	1
600	contact	35year~	male	middle school	peasant	normal-marriage	0~	FALSE	FALSE	FALSE	TRUE	4
601	patient	60year~	male	middle school	peasant	normal-marriage	0~	FALSE	FALSE	FALSE	TRUE	1
602	patient	60year~	female	<= primary	migrant-labor	normal-marriage	0~	FALSE	FALSE	FALSE	TRUE	1
603	patient	60year~	male	<= primary	migrant-labor	normal-marriage	0~	FALSE	FALSE	FALSE	TRUE	1
604	contact	15year~	female	middle school	migrant-labor	normal-marriage	0~	FALSE	FALSE	FALSE	TRUE	2
605	patient	60year~	female	<= primary	peasant	abnormal-marriage	0~	FALSE	FALSE	FALSE	TRUE	2
606	patient	60year~	male	<= primary	peasant	abnormal-marriage	0~	FALSE	FALSE	FALSE	TRUE	2
607	contact	60year~	male	<= primary	peasant	abnormal-marriage	0~	FALSE	FALSE	FALSE	TRUE	1
608	patient	35year~	female	middle school	migrant-labor	abnormal-marriage	0~	FALSE	FALSE	FALSE	TRUE	1
609	contact	60year~	female	middle school	migrant-labor	abnormal-marriage	0~	FALSE	FALSE	FALSE	TRUE	1
610	contact	35year~	male	<= primary	peasant	single	1000~	FALSE	FALSE	FALSE	TRUE	1
611	contact	35year~	male	middle school	peasant	single	1000~	FALSE	FALSE	FALSE	TRUE	1
612	patient	15year~	female	middle school	migrant-labor	single	1000~	FALSE	FALSE	FALSE	TRUE	1
613	contact	15year~	male	middle school	migrant-labor	single	1000~	FALSE	FALSE	FALSE	TRUE	1
614	patient	15year~	female	university and above	migrant-labor	single	1000~	FALSE	FALSE	FALSE	TRUE	1
615	contact	35year~	female	middle school	student	normal-marriage	1000~	FALSE	FALSE	FALSE	TRUE	1
616	contact	15year~	female	<= primary	peasant	normal-marriage	1000~	FALSE	FALSE	FALSE	TRUE	1
617	patient	35year~	female	<= primary	peasant	normal-marriage	1000~	FALSE	FALSE	FALSE	TRUE	3
618	contact	35year~	female	<= primary	peasant	normal-marriage	1000~	FALSE	FALSE	FALSE	TRUE	6
619	patient	60year~	female	<= primary	peasant	normal-marriage	1000~	FALSE	FALSE	FALSE	TRUE	1
620	contact	60year~	female	<= primary	peasant	normal-marriage	1000~	FALSE	FALSE	FALSE	TRUE	4
621	contact	15year~	male	<= primary	peasant	normal-marriage	1000~	FALSE	FALSE	FALSE	TRUE	1
622	patient	35year~	male	<= primary	peasant	normal-marriage	1000~	FALSE	FALSE	FALSE	TRUE	7
623	contact	35year~	male	<= primary	peasant	normal-marriage	1000~	FALSE	FALSE	FALSE	TRUE	10
624	patient	60year~	male	<= primary	peasant	normal-marriage	1000~	FALSE	FALSE	FALSE	TRUE	5
625	contact	60year~	male	<= primary	peasant	normal-marriage	1000~	FALSE	FALSE	FALSE	TRUE	3
626	patient	15year~	female	middle school	peasant	normal-marriage	1000~	FALSE	FALSE	FALSE	TRUE	2
627	contact	15year~	female	middle school	peasant	normal-marriage	1000~	FALSE	FALSE	FALSE	TRUE	2
628	contact	35year~	female	middle school	peasant	normal-marriage	1000~	FALSE	FALSE	FALSE	TRUE	1
629	contact	15year~	male	middle school	peasant	normal-marriage	1000~	FALSE	FALSE	FALSE	TRUE	2
630	patient	35year~	male	middle school	peasant	normal-marriage	1000~	FALSE	FALSE	FALSE	TRUE	3
631	contact	35year~	male	middle school	peasant	normal-marriage	1000~	FALSE	FALSE	FALSE	TRUE	6
632	contact	60year~	male	middle school	peasant	normal-marriage	1000~	FALSE	FALSE	FALSE	TRUE	2
633	contact	35year~	female	<= primary	migrant-labor	normal-marriage	1000~	FALSE	FALSE	FALSE	TRUE	2
634	patient	35year~	male	<= primary	migrant-labor	normal-marriage	1000~	FALSE	FALSE	FALSE	TRUE	1
635	contact	35year~	male	<= primary	migrant-labor	normal-marriage	1000~	FALSE	FALSE	FALSE	TRUE	1
636	patient	60year~	male	<= primary	migrant-labor	normal-marriage	1000~	FALSE	FALSE	FALSE	TRUE	1
637	contact	60year~	male	<= primary	migrant-labor	normal-marriage	1000~	FALSE	FALSE	FALSE	TRUE	1
638	contact	15year~	female	middle school	migrant-labor	normal-marriage	1000~	FALSE	FALSE	FALSE	TRUE	1
639	contact	60year~	female	middle school	migrant-labor	normal-marriage	1000~	FALSE	FALSE	FALSE	TRUE	1
640	contact	35year~	male	middle school	migrant-labor	normal-marriage	1000~	FALSE	FALSE	FALSE	TRUE	1
641	contact	60year~	male	middle school	migrant-labor	normal-marriage	1000~	FALSE	FALSE	FALSE	TRUE	1
642	contact	35year~	female	<= primary	peasant	abnormal-marriage	1000~	FALSE	FALSE	FALSE	TRUE	1
643	contact	35year~	male	<= primary	peasant	abnormal-marriage	1000~	FALSE	FALSE	FALSE	TRUE	1
644	patient	15year~	female	university and above	migrant-labor	single	3000~	FALSE	FALSE	FALSE	TRUE	1
645	patient	15year~	male	university and above	migrant-labor	single	3000~	FALSE	FALSE	FALSE	TRUE	1
646	contact	15year~	male	middle school	clerk	normal-marriage	3000~	FALSE	FALSE	FALSE	TRUE	1
647	patient	35year~	male	middle school	clerk	normal-marriage	3000~	FALSE	FALSE	FALSE	TRUE	2
648	contact	35year~	male	middle school	clerk	normal-marriage	3000~	FALSE	FALSE	FALSE	TRUE	1
649	contact	35year~	female	<= primary	peasant	normal-marriage	3000~	FALSE	FALSE	FALSE	TRUE	5
650	patient	60year~	female	<= primary	peasant	normal-marriage	3000~	FALSE	FALSE	FALSE	TRUE	1
651	contact	35year~	male	<= primary	peasant	normal-marriage	3000~	FALSE	FALSE	FALSE	TRUE	1
652	patient	15year~	female	middle school	peasant	normal-marriage	3000~	FALSE	FALSE	FALSE	TRUE	1
653	contact	15year~	male	middle school	peasant	normal-marriage	3000~	FALSE	FALSE	FALSE	TRUE	1
654	patient	35year~	male	<= primary	migrant-labor	normal-marriage	3000~	FALSE	FALSE	FALSE	TRUE	1
655	patient	60year~	male	<= primary	migrant-labor	normal-marriage	3000~	FALSE	FALSE	FALSE	TRUE	2
656	contact	35year~	female	middle school	migrant-labor	normal-marriage	3000~	FALSE	FALSE	FALSE	TRUE	4
657	contact	15year~	male	middle school	migrant-labor	normal-marriage	3000~	FALSE	FALSE	FALSE	TRUE	2
658	patient	35year~	male	middle school	migrant-labor	normal-marriage	3000~	FALSE	FALSE	FALSE	TRUE	2
659	contact	35year~	male	middle school	migrant-labor	normal-marriage	3000~	FALSE	FALSE	FALSE	TRUE	3
660	patient	60year~	male	middle school	migrant-labor	normal-marriage	3000~	FALSE	FALSE	FALSE	TRUE	1
661	contact	15year~	male	university and above	migrant-labor	normal-marriage	3000~	FALSE	FALSE	FALSE	TRUE	2
662	contact	35year~	male	university and above	migrant-labor	normal-marriage	3000~	FALSE	FALSE	FALSE	TRUE	1
663	contact	15year~	male	middle school	peasant	abnormal-marriage	3000~	FALSE	FALSE	FALSE	TRUE	1
664	patient	60year~	female	<= primary	migrant-labor	abnormal-marriage	3000~	FALSE	FALSE	FALSE	TRUE	1
665	contact	15year~	male	middle school	student	single	5000~	FALSE	FALSE	FALSE	TRUE	1
666	patient	15year~	male	middle school	migrant-labor	single	5000~	FALSE	FALSE	FALSE	TRUE	1
667	contact	35year~	male	middle school	clerk	normal-marriage	5000~	FALSE	FALSE	FALSE	TRUE	2
668	patient	35year~	female	university and above	clerk	normal-marriage	5000~	FALSE	FALSE	FALSE	TRUE	1
669	contact	35year~	female	university and above	clerk	normal-marriage	5000~	FALSE	FALSE	FALSE	TRUE	1
670	contact	35year~	female	<= primary	peasant	normal-marriage	5000~	FALSE	FALSE	FALSE	TRUE	1
671	contact	60year~	male	<= primary	peasant	normal-marriage	5000~	FALSE	FALSE	FALSE	TRUE	1
672	contact	15year~	male	middle school	peasant	normal-marriage	5000~	FALSE	FALSE	FALSE	TRUE	1
673	contact	35year~	male	middle school	peasant	normal-marriage	5000~	FALSE	FALSE	FALSE	TRUE	1
674	contact	35year~	female	middle school	migrant-labor	normal-marriage	5000~	FALSE	FALSE	FALSE	TRUE	1
675	patient	15year~	male	middle school	migrant-labor	normal-marriage	5000~	FALSE	FALSE	FALSE	TRUE	1
676	contact	15year~	male	middle school	migrant-labor	normal-marriage	5000~	FALSE	FALSE	FALSE	TRUE	1
677	contact	35year~	male	middle school	migrant-labor	normal-marriage	5000~	FALSE	FALSE	FALSE	TRUE	2
678	patient	35year~	male	university and above	migrant-labor	normal-marriage	5000~	FALSE	FALSE	FALSE	TRUE	2
679	patient	60year~	male	university and above	migrant-labor	normal-marriage	5000~	FALSE	FALSE	FALSE	TRUE	1
680	patient	60year~	male	<= primary	peasant	normal-marriage	0~	TRUE	FALSE	FALSE	TRUE	2
681	patient	35year~	female	middle school	migrant-labor	normal-marriage	0~	TRUE	FALSE	FALSE	TRUE	1
682	patient	60year~	female	<= primary	peasant	abnormal-marriage	0~	TRUE	FALSE	FALSE	TRUE	1
683	patient	35year~	male	middle school	clerk	normal-marriage	1000~	TRUE	FALSE	FALSE	TRUE	1
684	contact	35year~	female	<= primary	peasant	normal-marriage	1000~	TRUE	FALSE	FALSE	TRUE	1
685	patient	35year~	male	<= primary	peasant	normal-marriage	1000~	TRUE	FALSE	FALSE	TRUE	1
686	patient	35year~	female	middle school	peasant	normal-marriage	1000~	TRUE	FALSE	FALSE	TRUE	1
687	patient	35year~	female	<= primary	migrant-labor	normal-marriage	1000~	TRUE	FALSE	FALSE	TRUE	1
688	contact	60year~	female	<= primary	migrant-labor	normal-marriage	1000~	TRUE	FALSE	FALSE	TRUE	1
689	patient	35year~	male	<= primary	migrant-labor	normal-marriage	1000~	TRUE	FALSE	FALSE	TRUE	1
690	patient	60year~	male	<= primary	migrant-labor	normal-marriage	1000~	TRUE	FALSE	FALSE	TRUE	1
691	patient	35year~	male	middle school	migrant-labor	normal-marriage	1000~	TRUE	FALSE	FALSE	TRUE	1
692	patient	60year~	male	middle school	migrant-labor	normal-marriage	1000~	TRUE	FALSE	FALSE	TRUE	1
693	patient	35year~	male	middle school	peasant	abnormal-marriage	1000~	TRUE	FALSE	FALSE	TRUE	1
694	patient	15year~	male	university and above	migrant-labor	single	3000~	TRUE	FALSE	FALSE	TRUE	1
695	patient	35year~	male	middle school	migrant-labor	normal-marriage	3000~	TRUE	FALSE	FALSE	TRUE	2
696	patient	15year~	male	university and above	migrant-labor	normal-marriage	5000~	TRUE	FALSE	FALSE	TRUE	1
697	contact	35year~	male	middle school	migrant-labor	single	0~	FALSE	FALSE	TRUE	TRUE	1
698	contact	35year~	female	<= primary	peasant	normal-marriage	0~	FALSE	FALSE	TRUE	TRUE	3
699	contact	60year~	female	<= primary	peasant	normal-marriage	0~	FALSE	FALSE	TRUE	TRUE	3
700	patient	35year~	male	<= primary	peasant	normal-marriage	0~	FALSE	FALSE	TRUE	TRUE	1
701	contact	35year~	male	<= primary	peasant	normal-marriage	0~	FALSE	FALSE	TRUE	TRUE	3
702	patient	60year~	male	<= primary	peasant	normal-marriage	0~	FALSE	FALSE	TRUE	TRUE	3
703	contact	60year~	male	<= primary	peasant	normal-marriage	0~	FALSE	FALSE	TRUE	TRUE	1
704	patient	15year~	female	middle school	peasant	normal-marriage	0~	FALSE	FALSE	TRUE	TRUE	1
705	patient	35year~	female	middle school	peasant	normal-marriage	0~	FALSE	FALSE	TRUE	TRUE	1
706	patient	35year~	male	middle school	peasant	normal-marriage	0~	FALSE	FALSE	TRUE	TRUE	1
707	contact	35year~	male	middle school	peasant	normal-marriage	0~	FALSE	FALSE	TRUE	TRUE	1
708	patient	60year~	female	<= primary	migrant-labor	normal-marriage	0~	FALSE	FALSE	TRUE	TRUE	1
709	patient	35year~	male	<= primary	migrant-labor	normal-marriage	0~	FALSE	FALSE	TRUE	TRUE	1
710	contact	35year~	male	<= primary	peasant	single	1000~	FALSE	FALSE	TRUE	TRUE	1
711	contact	60year~	female	middle school	peasant	single	1000~	FALSE	FALSE	TRUE	TRUE	1
712	patient	15year~	male	university and above	migrant-labor	single	1000~	FALSE	FALSE	TRUE	TRUE	1
713	contact	35year~	female	<= primary	peasant	normal-marriage	1000~	FALSE	FALSE	TRUE	TRUE	4
714	patient	60year~	female	<= primary	peasant	normal-marriage	1000~	FALSE	FALSE	TRUE	TRUE	1
715	contact	60year~	female	<= primary	peasant	normal-marriage	1000~	FALSE	FALSE	TRUE	TRUE	1
716	patient	35year~	male	<= primary	peasant	normal-marriage	1000~	FALSE	FALSE	TRUE	TRUE	2
717	contact	35year~	male	<= primary	peasant	normal-marriage	1000~	FALSE	FALSE	TRUE	TRUE	1
718	patient	60year~	male	<= primary	peasant	normal-marriage	1000~	FALSE	FALSE	TRUE	TRUE	1
719	contact	60year~	male	<= primary	peasant	normal-marriage	1000~	FALSE	FALSE	TRUE	TRUE	1
720	contact	15year~	male	middle school	peasant	normal-marriage	1000~	FALSE	FALSE	TRUE	TRUE	1
721	patient	35year~	male	middle school	peasant	normal-marriage	1000~	FALSE	FALSE	TRUE	TRUE	1
722	contact	35year~	female	<= primary	migrant-labor	normal-marriage	1000~	FALSE	FALSE	TRUE	TRUE	2
723	patient	60year~	male	<= primary	migrant-labor	normal-marriage	1000~	FALSE	FALSE	TRUE	TRUE	1
724	contact	35year~	female	middle school	migrant-labor	normal-marriage	1000~	FALSE	FALSE	TRUE	TRUE	2
725	patient	35year~	male	middle school	migrant-labor	normal-marriage	1000~	FALSE	FALSE	TRUE	TRUE	2
726	patient	60year~	male	middle school	migrant-labor	normal-marriage	1000~	FALSE	FALSE	TRUE	TRUE	1
727	patient	60year~	female	<= primary	peasant	abnormal-marriage	1000~	FALSE	FALSE	TRUE	TRUE	1
728	patient	35year~	male	<= primary	peasant	abnormal-marriage	1000~	FALSE	FALSE	TRUE	TRUE	2
729	patient	60year~	male	<= primary	peasant	abnormal-marriage	1000~	FALSE	FALSE	TRUE	TRUE	1
730	patient	35year~	female	<= primary	migrant-labor	abnormal-marriage	1000~	FALSE	FALSE	TRUE	TRUE	1
731	contact	35year~	male	middle school	migrant-labor	single	3000~	FALSE	FALSE	TRUE	TRUE	1
732	patient	35year~	male	middle school	clerk	normal-marriage	3000~	FALSE	FALSE	TRUE	TRUE	1
733	contact	35year~	female	<= primary	peasant	normal-marriage	3000~	FALSE	FALSE	TRUE	TRUE	1
734	patient	35year~	male	<= primary	peasant	normal-marriage	3000~	FALSE	FALSE	TRUE	TRUE	1
735	contact	35year~	male	<= primary	peasant	normal-marriage	3000~	FALSE	FALSE	TRUE	TRUE	1
736	patient	60year~	male	<= primary	peasant	normal-marriage	3000~	FALSE	FALSE	TRUE	TRUE	1
737	contact	35year~	female	<= primary	migrant-labor	normal-marriage	3000~	FALSE	FALSE	TRUE	TRUE	1
738	contact	15year~	male	<= primary	migrant-labor	normal-marriage	3000~	FALSE	FALSE	TRUE	TRUE	1
739	patient	15year~	female	middle school	migrant-labor	normal-marriage	3000~	FALSE	FALSE	TRUE	TRUE	1
740	patient	35year~	female	middle school	migrant-labor	normal-marriage	3000~	FALSE	FALSE	TRUE	TRUE	1
741	contact	35year~	female	middle school	migrant-labor	normal-marriage	3000~	FALSE	FALSE	TRUE	TRUE	3
742	contact	15year~	male	middle school	migrant-labor	normal-marriage	3000~	FALSE	FALSE	TRUE	TRUE	1
743	contact	35year~	male	middle school	migrant-labor	normal-marriage	3000~	FALSE	FALSE	TRUE	TRUE	4
744	contact	15year~	male	university and above	migrant-labor	normal-marriage	3000~	FALSE	FALSE	TRUE	TRUE	1
745	contact	35year~	male	<= primary	migrant-labor	abnormal-marriage	3000~	FALSE	FALSE	TRUE	TRUE	1
746	patient	15year~	male	middle school	migrant-labor	single	5000~	FALSE	FALSE	TRUE	TRUE	1
747	contact	35year~	male	university and above	clerk	normal-marriage	5000~	FALSE	FALSE	TRUE	TRUE	1
748	contact	35year~	male	middle school	migrant-labor	normal-marriage	5000~	FALSE	FALSE	TRUE	TRUE	2
749	patient	35year~	male	university and above	migrant-labor	normal-marriage	5000~	FALSE	FALSE	TRUE	TRUE	1
750	contact	35year~	male	university and above	migrant-labor	normal-marriage	5000~	FALSE	FALSE	TRUE	TRUE	1
